# Supplementary material for: PEZO-1 and TRP-4 mechanosensors are involved in mating behavior in Caenorhabditis elegans
Source: PNAS Nexus. 2022 Sep 27;1(5):pgac213. doi: 10.1093/pnasnexus/pgac213 (PMC9802279; doi:10.1093/pnasnexus/pgac213)
Supplement: pgac213_Supplemental_Files [file pgac213_supplemental_files.zip]

Archive with 3 entries (3 files):
- PNASNEXUS-PNASNEXUS-2022-00001-T-s01.docx
- PNASNEXUS-PNASNEXUS-2022-00001-T-s02.tif
- PNASNEXUS-PNASNEXUS-2022-00001-T-s03.tif
